# Supplementary material for: Three-dimensional curvature mismatch of the acetabular radius to the femoral head radius is increased in borderline dysplastic hips
Source: PLoS One. 2020 Apr 6;15(4):e0231001. doi: 10.1371/journal.pone.0231001 (PMC7135075; doi:10.1371/journal.pone.0231001)
Supplement: S1 Data — (XLSX) [file pone.0231001.s001.xlsx]

## Sheet: Sheet1
									Based on CT			Based on AP pelvic radiographs				Acetabular center			Femoral center				+lat. -med.	+post. - ant.	+cran. -caud.					Center discrepancy distance	Center discrepancy direction unit vector
	sex	age	HT	BW	BMI	LCEA	ARO	AcAV	Head radius	Acetabular radius	AR / HR	Head radius	Acetabular radius	AR / HR	L / R	Xa	Ya	Za	Xf	Yf	Zf	Xa-f	Edit Xa-f	Ya-f	Za-f	X*X	Y*Y	Z*Z	sum		X	Y	Z
Dysplasia	Ｆ	19	154	59	24.8777	0.8	29.8	28.4	21.86	28.48	1.30284	20.1	28.1	1.39801	-1	-102.8	-20.7	1181.3	-97.7	-16.2	1184.8	-5.1	5.1	-4.5	-3.5	26.01	20.25	12.25	58.51	7.64918	0.666738	-0.588298	-0.457565
Dysplasia	Ｆ	47	163.5	55.5	20.7614	1.2	30.8	23.8	23.03	32.48	1.41033	23.8	30.7	1.28992	-1	-100.6	141.5	-229	-97.7	148	-224.8	-2.9	2.9	-6.5	-4.2	8.41	42.25	17.64	68.3	8.26438	0.350903	-0.786508	-0.508205
Dysplasia	Ｆ	23	163.5	59	22.0707	1.3	32.9	23.3	23.75	33.52	1.41137	22.8	26.7	1.17105	-1	-99.2	-0.7	1271.5	-89.1	3.2	1277.2	-10.1	10.1	-3.9	-5.7	102.01	15.21	32.49	149.71	12.2356	0.82546	-0.318742	-0.465854
Dysplasia	Ｆ	30	154.8	86.1	35.9303	1.6	21.2	24.1	22.88	30.27	1.32299	21.8	32.8	1.50459	1	94.6	-20.4	1279.1	93.9	-15.7	1281.5	0.7	0.7	-4.7	-2.4	0.49	22.09	5.76	28.34	5.32353	0.131492	-0.882872	-0.450828
Dysplasia	Ｆ	39	163.5	65.6	24.5396	1.9	21.8	15.5	21.72	27.56	1.26888	23.9	27.6	1.15481	1	96.2	-3.6	1514.5	89.7	-3.1	1518.4	6.5	6.5	-0.5	-3.9	42.25	0.25	15.21	57.71	7.59671	0.855634	-0.065818	-0.51338
Dysplasia	Ｆ	45	156.4	53.6	21.9125	3	22.3	29.8	22.98	31.78	1.38294	24.8	29.6	1.19355	-1	-116.2	-32.4	1595.5	-110.5	-26.9	1598.3	-5.7	5.7	-5.5	-2.8	32.49	30.25	7.84	70.58	8.40119	0.678475	-0.654669	-0.333286
Dysplasia	Ｆ	59	152	62	26.8352	5.2	24.8	30.3	21.42	25.1	1.1718	21.1	22.9	1.08531	-1	-78.9	-4.9	1124.6	-76.6	-3.1	1125.4	-2.3	2.3	-1.8	-0.8	5.29	3.24	0.64	9.17	3.0282	0.759527	-0.594412	-0.264183
Dysplasia	Ｍ	34	178.3	69.9	21.9874	5.3	22.3	25.4	25.88	33.75	1.3041	26.5	36.8	1.38868	-1	-123.2	9.7	1431.3	-117.2	12.1	1436.2	-6	6	-2.4	-4.9	36	5.76	24.01	65.77	8.10987	0.739839	-0.295936	-0.604202
Dysplasia	Ｆ	48	158	46	18.4265	5.9	28.7	22.8	21.62	28.73	1.32886	21.6	26.9	1.24537	1	98.5	-5.1	1430.8	97	-1.6	1434.7	1.5	1.5	-3.5	-3.9	2.25	12.25	15.21	29.71	5.45069	0.275195	-0.642121	-0.715506
Dysplasia	Ｍ	45	153.9	44	18.577	6.2	24.1	27.3	22	28.97	1.31682	20.4	27.3	1.33824	1	88	-3.5	1319.7	85.6	-0.8	1322.2	2.4	2.4	-2.7	-2.5	5.76	7.29	6.25	19.3	4.39318	0.546302	-0.614589	-0.569064
Dysplasia	Ｍ	50	165	79	29.0174	6.9	20.3	22.2	23.7	28.57	1.20549	24.4	32.2	1.31967	1	87.5	149.7	-196.9	85	152.2	-197.8	2.5	2.5	-2.5	0.9	6.25	6.25	0.81	13.31	3.64829	0.685253	-0.685253	0.246691
Dysplasia	Ｆ	50	164.1	48.9	18.159	7.2	20.4	16.9	22.5	27.91	1.24044	21.8	26.8	1.22936	1	85.2	-8.4	1474.6	81.8	-5.5	1476	3.4	3.4	-2.9	-1.4	11.56	8.41	1.96	21.93	4.68295	0.726038	-0.619268	-0.298957
Dysplasia	Ｍ	45	172	80	27.0416	7.7	32.3	22	25.94	32.09	1.23709	24.6	29.2	1.18699	1	90.7	-149.2	-226.4	88.5	-145.8	-225.3	2.2	2.2	-3.4	-1.1	4.84	11.56	1.21	17.61	4.19643	0.524256	-0.810213	-0.262128
Dysplasia	Ｆ	16	156.4	51.5	21.054	8.1	11.4	22.2	20.44	24.29	1.18836	20.5	31.6	1.54146	-1	-87.4	148.8	-184.5	-85.3	151.1	-183.9	-2.1	2.1	-2.3	-0.6	4.41	5.29	0.36	10.06	3.17175	0.662095	-0.725152	-0.18917
Dysplasia	Ｆ	16	160.5	51.9	20.1473	8.3	13.2	17.4	23.49	28.13	1.19753	24.3	31.2	1.28395	-1	-91.5	-23.4	1239.2	-88.7	-21	1241.8	-2.8	2.8	-2.4	-2.6	7.84	5.76	6.76	20.36	4.51221	0.620539	-0.531891	-0.576215
Dysplasia	Ｆ	25	154.5	46	19.2708	8.7	14.8	28.9	21.3	27.96	1.31268	20.8	25	1.20192	-1	-89.9	151.7	-204.8	-87.4	155.1	-201.9	-2.5	2.5	-3.4	-2.9	6.25	11.56	8.41	26.22	5.12055	0.488229	-0.663992	-0.566346
Dysplasia	Ｆ	24	162	56	21.3382	9.6	18.6	23.6	22.62	27.32	1.20778	21.9	31.5	1.43836	-1	-86	-1.3	1243.3	-84.2	1.9	1244.5	-1.8	1.8	-3.2	-1.2	3.24	10.24	1.44	14.92	3.86264	0.466002	-0.828449	-0.310668
Dysplasia	Ｍ	49	166	75.5	27.3988	9.8	22.1	20.2	24.94	29.06	1.1652	23.5	32.6	1.38723	-1	-96.1	152.2	-200.1	-93.6	154.2	-199.2	-2.5	2.5	-2	-0.9	6.25	4	0.81	11.06	3.32566	0.751731	-0.601385	-0.270623
Dysplasia	Ｆ	48	164.5	57.5	21.2489	9.9	18.8	26.9	22.66	26.44	1.16681	21.7	23.6	1.08756	1	95.1	146.3	-228.2	92.7	149.1	-227.9	2.4	2.4	-2.8	-0.3	5.76	7.84	0.09	13.69	3.7	0.648649	-0.756757	-0.0810811
Dysplasia	Ｆ	44	160	70	27.3438	10	25.3	16.4	21.55	27.3	1.26682	21.2	25.7	1.21226	1	98.7	-9.7	1240.9	93.7	-7.8	1243.9	5	5	-1.9	-3	25	3.61	9	37.61	6.1327	0.815302	-0.309815	-0.489181
Dysplasia	Ｆ	24	164.5	58	21.4337	10.2	23.6	20.3	23.61	31.69	1.34223	23.1	36.2	1.5671	1	108.1	-13.6	1267.6	98.1	-9.8	1272.1	10	10	-3.8	-4.5	100	14.44	20.25	134.69	11.6056	0.861653	-0.327428	-0.387744
Dysplasia	Ｆ	37	147.5	41.6	19.1209	10.2	22.9	26.4	20.99	26.96	1.28442	20.3	27.7	1.36453	-1	-96.7	-26.2	1537.7	-92.1	-22.8	1539.7	-4.6	4.6	-3.4	-2	21.16	11.56	4	36.72	6.0597	0.759113	-0.561084	-0.330049
Dysplasia	Ｍ	22	169.2	63.5	22.1806	10.4	17.4	21.3	23.21	26.2	1.12882	23.9	28.1	1.17573	-1	-89	13.9	1401	-88	16	1401.1	-1	1	-2.1	-0.1	1	4.41	0.01	5.42	2.32809	0.429537	-0.902027	-0.0429537
Dysplasia	Ｍ	46	155.2	44.7	18.5577	10.7	21.3	26.5	21.72	25.01	1.15147	21.7	28.4	1.30876	-1	-99.1	-5.8	1315.2	-98.4	-4.5	1314.9	-0.7	0.7	-1.3	0.3	0.49	1.69	0.09	2.27	1.50665	0.464606	-0.86284	0.199117
Dysplasia	Ｆ	59	142	43	21.3251	10.9	25.8	24.7	20.69	24.56	1.18705	20.3	24.8	1.22167	1	92.3	149.7	-293.7	90.3	152.7	-294	2	2	-3	0.3	4	9	0.09	13.09	3.61801	0.55279	-0.829185	0.0829185
Dysplasia	Ｆ	42	161	48	18.5178	11.3	22.1	26.3	22.59	27.39	1.21248	22	24.3	1.10455	1	88.7	-39.7	1373.6	87	-36.6	1374.1	1.7	1.7	-3.1	-0.5	2.89	9.61	0.25	12.75	3.57071	0.476095	-0.868174	-0.140028
Dysplasia	Ｆ	36	157.2	45.6	18.4527	11.7	14.8	27.3	23.23	25.73	1.10762	22.8	29	1.27193	1	79.1	-29.2	1441.4	77.9	-26.6	1440.8	1.2	1.2	-2.6	0.6	1.44	6.76	0.36	8.56	2.92575	0.410152	-0.888662	0.205076
Dysplasia	Ｆ	16	162.4	53.4	20.2474	12.1	14.3	20.5	22.99	27.66	1.20313	23.1	31.6	1.36797	1	97.5	-23.3	1238.9	94.5	-21.1	1241.2	3	3	-2.2	-2.3	9	4.84	5.29	19.13	4.37379	0.685905	-0.502997	-0.52586
Dysplasia	Ｆ	30	156.6	51.9	21.1633	12.2	11.4	16.4	21.53	24.04	1.11658	21.1	27.7	1.3128	1	90.7	-20	1380.9	89	-17.9	1381.1	1.7	1.7	-2.1	-0.2	2.89	4.41	0.04	7.34	2.70924	0.627481	-0.775124	-0.0738213
Dysplasia	Ｆ	20	155	58	24.1415	12.7	18.6	27	20.97	25.85	1.23271	20	23.1	1.155	1	82.8	-15.7	1179.9	80.7	-12.8	1182.4	2.1	2.1	-2.9	-2.5	4.41	8.41	6.25	19.07	4.36692	0.480888	-0.664083	-0.572486
Dysplasia	Ｆ	32	157.1	54.1	21.9202	13.2	15.8	24.9	21.76	26.26	1.2068	21.2	25.8	1.21698	1	91.4	151.4	-223.9	86.4	152.7	-221	5	5	-1.3	-2.9	25	1.69	8.41	35.1	5.92453	0.843949	-0.219427	-0.489491
Dysplasia	Ｆ	24	162	56	21.3382	13.8	19.8	22.8	22.41	28.36	1.26551	21.7	31.4	1.447	1	111.2	-0.1	1237	107.9	3.2	1239	3.3	3.3	-3.3	-2	10.89	10.89	4	25.78	5.0774	0.649939	-0.649939	-0.393902
Dysplasia	Ｆ	16	146.2	38.3	17.9186	14	17	24.4	19.87	22.81	1.14796	19.4	22.9	1.18041	1	81.6	156.1	-230.1	80.2	157.8	-229.5	1.4	1.4	-1.7	-0.6	1.96	2.89	0.36	5.21	2.28254	0.613351	-0.744784	-0.262865
Dysplasia	Ｆ	40	162.5	64.3	24.3503	14.2	17.2	15.4	21.83	28.01	1.2831	23.2	29.6	1.27586	-1	-113	-0.1	1520.4	-107	1.1	1523.8	-6	6	-1.2	-3.4	36	1.44	11.56	49	7	0.857143	-0.171429	-0.485714
Dysplasia	Ｆ	36	151	51	22.3674	14.9	12.3	24	21.53	25.69	1.19322	20.7	28.8	1.3913	-1	-89.5	5.4	1397.5	-87.1	8.2	1398.8	-2.4	2.4	-2.8	-1.3	5.76	7.84	1.69	15.29	3.91024	0.613773	-0.716068	-0.33246
Dysplasia	Ｆ	34	159.3	98.5	38.8155	15.3	17.7	24.2	23.39	28.65	1.22488	22.9	31.3	1.36681	1	103.1	-16.5	1342.9	100.6	-12	1345.2	2.5	2.5	-4.5	-2.3	6.25	20.25	5.29	31.79	5.63826	0.443399	-0.798118	-0.407927
Dysplasia	Ｆ	53	156	44	18.0802	15.7	14.3	22.3	21.1	25.81	1.22322	21.5	25.6	1.1907	-1	-93.8	-12.7	1274.4	-91.2	-11.2	1276.1	-2.6	2.6	-1.5	-1.7	6.76	2.25	2.89	11.9	3.44964	0.753702	-0.434828	-0.492805
Dysplasia	Ｆ	18	160	46.5	18.1641	15.9	10.4	18.4	21.69	25.07	1.15583	21.2	25.5	1.20283	1	92.4	22	1322.9	90.3	23.2	1323.6	2.1	2.1	-1.2	-0.7	4.41	1.44	0.49	6.34	2.51794	0.834017	-0.476581	-0.278006
Dysplasia	Ｆ	46	146.5	50.9	23.7161	16	17.9	23.6	19.66	22.9	1.1648	19.3	32.9	1.70466	1	96.1	-21.6	1209.2	94	-18.4	1210.6	2.1	2.1	-3.2	-1.4	4.41	10.24	1.96	16.61	4.07554	0.51527	-0.785173	-0.343513
Dysplasia	Ｆ	35	159.3	47.5	18.7181	16.2	12.8	31.7	21.83	26.38	1.20843	21.3	27.6	1.29577	-1	-102.2	-26.9	1443.7	-99.8	-24.7	1445	-2.4	2.4	-2.2	-1.3	5.76	4.84	1.69	12.29	3.50571	0.684597	-0.627548	-0.370824
Dysplasia	Ｆ	49	161.6	57.5	22.0184	16.3	13.2	23.3	22.81	26.76	1.17317	22.4	30.9	1.37946	1	93.2	142.6	-223.9	91.6	145.2	-224.6	1.6	1.6	-2.6	0.7	2.56	6.76	0.49	9.81	3.13209	0.510841	-0.830116	0.223493
Dysplasia	Ｆ	47	148.5	53.5	24.2606	16.8	12.8	25.6	19.83	23.55	1.18759	19.4	31.4	1.61856	-1	-68.9	-9.3	1214.3	-66.9	-5.8	1215.6	-2	2	-3.5	-1.3	4	12.25	1.69	17.94	4.23556	0.472192	-0.826336	-0.306925
Dysplasia	Ｆ	16	146.2	38.3	17.9186	17.1	16.4	24.2	19.77	22.68	1.14719	20.6	22.9	1.11165	-1	-81.3	155.5	-227.1	-80.4	156.9	-227.3	-0.9	0.9	-1.4	0.2	0.81	1.96	0.04	2.81	1.67631	0.536895	-0.83517	0.11931
Dysplasia	Ｆ	33	161.4	89	34.1651	17.2	15.8	24	22.83	31.66	1.38677	22.3	25.3	1.13453	-1	-101.8	-13.7	1345.1	-97.6	-12.7	1347.1	-4.2	4.2	-1	-2	17.64	1	4	22.64	4.75815	0.882696	-0.210166	-0.420331
Dysplasia	Ｆ	17	160	46	17.9688	17.8	15.9	22.3	21.27	25.11	1.18054	21.5	37.5	1.74419	1	84.7	-12.4	1296.9	82.7	-8.7	1298.1	2	2	-3.7	-1.2	4	13.69	1.44	19.13	4.37379	0.45727	-0.845949	-0.274362
Dysplasia	Ｆ	43	163	69	25.9701	18	16.9	15.1	21.57	25.02	1.15994	22.4	27.2	1.21429	-1	-94.3	-5.6	1242	-90.2	-4.6	1243.6	-4.1	4.1	-1	-1.6	16.81	1	2.56	20.37	4.51331	0.908423	-0.221567	-0.354507
Dysplasia	Ｆ	43	160.3	59.1	22.9996	19.4	13.4	24.1	21.35	24.3	1.13817	21	22.9	1.09048	1	79.7	160.5	-230.2	76.5	161.7	-229	3.2	3.2	-1.2	-1.2	10.24	1.44	1.44	13.12	3.62215	0.883452	-0.331295	-0.331295
Borderline	Ｆ	59	147	43	19.8991	20.1	18.3	28.5	20.79	21.92	1.05435	20.2	23.9	1.18317	1	82	151.1	-174.9	81.7	151.7	-174.3	0.3	0.3	-0.6	-0.6	0.09	0.36	0.36	0.81	0.9	0.333333	-0.666667	-0.666667
Borderline	Ｆ	30	154	54.7	23.0646	20.7	10.3	21.7	22.88	24.58	1.0743	22.2	26.3	1.18468	1	90.3	141.9	-162.1	89.6	144.3	-162.5	0.7	0.7	-2.4	0.4	0.49	5.76	0.16	6.41	2.5318	0.276483	-0.947943	0.157991
Borderline	Ｆ	59	161	45	17.3604	20.7	13.2	16.1	23.28	27.48	1.18041	22.4	27.7	1.23661	1	95.9	16.1	1372.4	94.7	18.3	1373.3	1.2	1.2	-2.2	-0.9	1.44	4.84	0.81	7.09	2.66271	0.450669	-0.826227	-0.338002
Borderline	Ｆ	54	149	51	22.9719	20.8	10.4	21	20.48	22.5	1.09863	19.6	25	1.27551	-1	-83.7	142.4	-222	-82.7	143.6	-222	-1	1	-1.2	0	1	1.44	0	2.44	1.56205	0.640184	-0.768221	0
Borderline	Ｆ	18	155	52	21.6441	21.3	11.7	26.5	21.97	25.13	1.14383	21.4	25.8	1.20561	-1	-81.4	8	1493.3	-79.2	9.7	1493.4	-2.2	2.2	-1.7	-0.1	4.84	2.89	0.01	7.74	2.78209	0.790774	-0.611052	-0.0359443
Borderline	Ｍ	43	171.3	78.5	26.7519	21.6	12.8	22	23.98	27.57	1.14971	26.4	26.2	0.992424	-1	-97.9	-150.9	-222.9	-96.2	-148.4	-222.2	-1.7	1.7	-2.5	-0.7	2.89	6.25	0.49	9.63	3.10322	0.547817	-0.805614	-0.225572
Borderline	Ｆ	44	151	55.7	24.4288	22.3	12	14.3	21.12	23.99	1.13589	20.7	25.8	1.24638	1	95.6	3.5	1387	92.1	4.9	1388.7	3.5	3.5	-1.4	-1.7	12.25	1.96	2.89	17.1	4.13521	0.846389	-0.338556	-0.411103
Borderline	Ｍ	43	174	77.8	25.6969	22.4	8.4	18.8	25.49	28.01	1.09886	25.1	29.2	1.16335	1	102.6	18.7	1260.4	101	20.9	1260.7	1.6	1.6	-2.2	-0.3	2.56	4.84	0.09	7.49	2.73679	0.584627	-0.803863	-0.109618
Borderline	Ｆ	53	157	61	24.7475	22.6	18.3	21.5	23.11	26.92	1.16486	22.2	26.6	1.1982	1	96.4	-17.9	1140.7	93.1	-15.7	1143.1	3.3	3.3	-2.2	-2.4	10.89	4.84	5.76	21.49	4.63573	0.711862	-0.474575	-0.517718
Borderline	Ｆ	28	155	62	25.8065	22.6	6.3	18.1	20.47	22.02	1.07572	21.3	22.5	1.05634	-1	-94.8	-8.3	1273.1	-92.1	-7.7	1274.1	-2.7	2.7	-0.6	-1	7.29	0.36	1	8.65	2.94109	0.918028	-0.204006	-0.34001
Borderline	Ｆ	26	154.3	50.9	21.3789	23.3	7.2	22.3	21.31	23.31	1.09385	20.3	24.3	1.19704	1	84.4	153.6	-774.6	84	154.5	-774	0.4	0.4	-0.9	-0.6	0.16	0.81	0.36	1.33	1.15326	0.346844	-0.780399	-0.520266
Borderline	Ｆ	23	157	50.6	20.5282	23.3	11.1	24.6	21.31	25.64	1.20319	20.4	23.4	1.14706	-1	-88.4	18.4	1143.7	-84.8	20	1147.2	-3.6	3.6	-1.6	-3.5	12.96	2.56	12.25	27.77	5.26972	0.683148	-0.303621	-0.664171
Borderline	Ｆ	59	151	41.4	18.1571	23.3	12.3	19	22.07	26.78	1.21341	23.4	27.6	1.17949	-1	-75.8	12.1	1261.7	-70.4	13.1	1263.4	-5.4	5.4	-1	-1.7	29.16	1	2.89	33.05	5.74891	0.939308	-0.173946	-0.295708
Borderline	Ｍ	59	163.5	65.8	24.6145	23.6	12.8	20.5	24.62	26.52	1.07717	21.8	26.7	1.22477	1	87.6	12.6	1307.9	86.2	12.7	1308.2	1.4	1.4	-0.1	-0.3	1.96	0.01	0.09	2.06	1.43527	0.975426	-0.0696733	-0.20902
Borderline	Ｆ	59	162	52	19.8141	23.6	9.3	15.6	22.55	24.95	1.10643	23.3	25.4	1.09013	1	94.2	-6.4	1311.5	90.1	-3.8	1310.8	4.1	4.1	-2.6	0.7	16.81	6.76	0.49	24.06	4.9051	0.835865	-0.530061	0.142709
Borderline	Ｆ	56	156	77	31.6404	23.8	22.8	20.8	21.11	24.26	1.14922	20.4	24.5	1.20098	1	100.5	14.3	1394.1	98.6	16.3	1394.3	1.9	1.9	-2	-0.2	3.61	4	0.04	7.65	2.76586	0.686946	-0.723102	-0.0723102
Borderline	Ｆ	58	159	67	26.5021	23.8	20.5	26.2	22.06	25.61	1.16092	22.7	25.4	1.11894	-1	-94.2	-13.1	1343.9	-92.3	-11.5	1345.6	-1.9	1.9	-1.6	-1.7	3.61	2.56	2.89	9.06	3.00998	0.631233	-0.531564	-0.564787
Borderline	Ｍ	26	164	55	20.4491	23.8	9.4	19.7	21.91	24.89	1.13601	22.1	26	1.17647	-1	-88	5.6	1350.7	-84.5	6.5	1352.8	-3.5	3.5	-0.9	-2.1	12.25	0.81	4.41	17.47	4.17971	0.837378	-0.215326	-0.502427
Borderline	Ｍ	34	180.6	75.3	23.0866	23.9	5.4	19.5	26.49	30.38	1.14685	26.6	26.6	1	1	87.9	-2.6	1328.8	85.9	-2.3	1330.3	2	2	-0.3	-1.5	4	0.09	2.25	6.34	2.51794	0.794301	-0.119145	-0.595726
Borderline	Ｍ	47	183	86	25.6801	23.9	8.8	21.7	24.78	26.15	1.05529	25.4	29	1.14173	-1	-79.1	-33.2	888.4	-77.9	-32.1	888	-1.2	1.2	-1.1	0.4	1.44	1.21	0.16	2.81	1.67631	0.71586	-0.656205	0.23862
Borderline	Ｆ	49	153	50.1	21.402	24.2	6.3	26.9	21.39	25.81	1.20664	20.4	23.7	1.16176	1	76.8	5.3	1295.9	73.8	8.4	1297.9	3	3	-3.1	-2	9	9.61	4	22.61	4.755	0.630915	-0.651946	-0.42061
Borderline	Ｍ	48	181.2	82.5	25.1268	24.4	9.1	20.8	25	26.26	1.0504	24.6	26.2	1.06504	1	95.8	-36.8	882	94.6	-35.8	881.6	1.2	1.2	-1	0.4	1.44	1	0.16	2.6	1.61245	0.744208	-0.620174	0.248069
Borderline	Ｆ	25	158.5	52.5	20.8978	24.4	10.6	23.5	21.71	25.98	1.19668	20.8	24.3	1.16827	1	90	17.1	1154.6	87.3	19.2	1157.4	2.7	2.7	-2.1	-2.8	7.29	4.41	7.84	19.54	4.42041	0.610803	-0.475069	-0.633426
Borderline	Ｆ	16	157	70.7	28.6827	24.6	10.2	27.8	19.85	23.09	1.16322	20.3	23	1.133	1	78	137.7	-240	75.4	139.9	-239	2.6	2.6	-2.2	-1	6.76	4.84	1	12.6	3.54965	0.732467	-0.61978	-0.281718
Borderline	Ｆ	50	164.1	48.9	18.159	24.6	8.3	18.7	21.77	24.36	1.11897	22.4	33.5	1.49554	-1	-105.2	-17.8	1475.7	-103.2	-16.1	1476.1	-2	2	-1.7	-0.4	4	2.89	0.16	7.05	2.65518	0.753244	-0.640257	-0.150649
Borderline	Ｆ	55	160	54	21.0938	24.7	7.1	19.2	22.43	24.59	1.0963	23.1	26.6	1.15152	-1	-114	1.4	1196.5	-112.1	2.9	1196.8	-1.9	1.9	-1.5	-0.3	3.61	2.25	0.09	5.95	2.43926	0.778924	-0.61494	-0.122988
Borderline	Ｍ	39	168	61	21.6128	24.7	4.8	18.4	23.96	27.26	1.13773	23.3	26.2	1.12446	1	60.4	10.7	1193.3	56.3	12.1	1195.8	4.1	4.1	-1.4	-2.5	16.81	1.96	6.25	25.02	5.002	0.819672	-0.279888	-0.4998
Borderline	Ｍ	42	174.7	96	31.4547	24.7	8.3	25.8	26.3	28.1	1.06844	27.3	28.9	1.05861	-1	-84.5	3.3	1266.3	-84	5	1266.8	-0.5	0.5	-1.7	-0.5	0.25	2.89	0.25	3.39	1.8412	0.271563	-0.923313	-0.271563
Borderline	Ｍ	39	182	72.2	21.7969	24.8	10.3	18.8	26.28	29.9	1.13775	25.8	34.8	1.34884	1	95.7	0.7	1458.2	95.5	0.9	1452.1	0.2	0.2	-0.2	6.1	0.04	0.04	37.21	37.29	6.10655	0.0327517	-0.0327517	0.998927
Borderline	Ｍ	28	161.3	53.6	20.6014	24.8	5.1	20.2	23.01	25.76	1.11951	23.9	24.5	1.0251	-1	-85	19.1	1297.8	-81.1	19.6	1299.6	-3.9	3.9	-0.5	-1.8	15.21	0.25	3.24	18.7	4.32435	0.90187	-0.115624	-0.416248
Borderline	Ｆ	42	152.5	49	21.0696	24.9	6.8	16.5	22.24	25.4	1.14209	21.6	26.3	1.21759	1	81.3	159.2	251.5	77.7	161.3	251.4	3.6	3.6	-2.1	0.1	12.96	4.41	0.01	17.38	4.16893	0.86353	-0.503726	0.023987
Borderline	Ｆ	21	161.4	42	16.1229	24.9	10.8	25.2	21.35	23.5	1.1007	19.8	23.6	1.19192	1	85	-2.1	1427.7	83.5	-0.9	1427.9	1.5	1.5	-1.2	-0.2	2.25	1.44	0.04	3.73	1.93132	0.776671	-0.621336	-0.103556
Control	Ｍ	54	158	71	28.441	25.2	11.9	15.8	23.56	24.27	1.03014	23.9	25.2	1.05439	1	59.3	23.9	1315.8	59.6	23.7	1314.2	-0.3	-0.3	0.2	1.6	0.09	0.04	2.56	2.69	1.64012	-0.182913	0.121942	0.975537
Control	Ｆ	23	159.5	44.5	17.492	25.3	13.2	26.3	20.85	22.84	1.09544	21.4	23.9	1.11682	-1	-95.6	-0.9	1427.7	-94.3	-0.2	1428.1	-1.3	1.3	-0.7	-0.4	1.69	0.49	0.16	2.34	1.52971	0.849837	-0.457604	-0.261488
Control	Ｆ	20	158	74.1	29.6827	25.3	10.4	16.3	20.13	22.37	1.11128	20.4	23.2	1.13725	-1	-86.8	136.6	-653.1	-86.4	137.1	-652.8	-0.4	0.4	-0.5	-0.3	0.16	0.25	0.09	0.5	0.707107	0.565685	-0.707107	-0.424264
Control	Ｍ	50	172.7	72.5	24.3082	26.6	11.3	26.6	26	27.46	1.05615	25.4	25.7	1.01181	1	90.9	152.7	-179.9	92	153.3	-180.9	-1.1	-1.1	-0.6	1	1.21	0.36	1	2.57	1.60312	-0.686161	-0.37427	0.623783
Control	Ｆ	42	155.5	45.5	18.817	26.7	4	16.5	20.53	22.14	1.07842	20.2	23.6	1.16832	-1	-92.2	2.3	1211.2	-91.2	2.5	1211.1	-1	1	-0.2	0.1	1	0.04	0.01	1.05	1.0247	0.9759	-0.19518	0.09759
Control	Ｍ	27	166.2	58	20.9974	27.7	7.2	16.4	22.91	24.34	1.06242	23.8	25.7	1.07983	-1	-85.7	15.7	1462	-85	15.8	1462.5	-0.7	0.7	-0.1	-0.5	0.49	0.01	0.25	0.75	0.866025	0.80829	-0.11547	-0.57735
Control	Ｍ	29	164	61.5	22.8659	28.4	2.8	16.5	23.18	24.39	1.0522	23	25.4	1.10435	1	80.9	14	1459.9	80.4	14.2	1460.1	0.5	0.5	-0.2	-0.2	0.25	0.04	0.04	0.33	0.574456	0.870388	-0.348155	-0.348155
Control	Ｍ	59	159	51	20.1733	28.5	6.9	26.2	22.48	23.87	1.06183	21.7	22.7	1.04608	1	89.1	6.4	1371.2	87.9	6.7	1371.1	1.2	1.2	-0.3	0.1	1.44	0.09	0.01	1.54	1.24097	0.966988	-0.241747	0.0805823
Control	Ｍ	37	173	72	24.0569	28.7	0.2	16	23.75	25.35	1.06737	23.1	24.6	1.06494	1	87.2	-5.6	1416.8	84.8	-5.5	1417.9	2.4	2.4	-0.1	-1.1	5.76	0.01	1.21	6.98	2.64197	0.908413	-0.0378506	-0.416356
Control	Ｍ	40	171	77	26.3329	29.3	-1.1	14.5	23.52	24.64	1.04762	23.1	26.3	1.13853	-1	-86.5	-3.3	1363.9	-85.9	-3	1363.3	-0.6	0.6	-0.3	0.6	0.36	0.09	0.36	0.81	0.9	0.666667	-0.333333	0.666667
Control	Ｍ	45	171.4	67.4	22.9424	29.3	1.2	16.2	22.94	24.93	1.08675	22.4	25.4	1.13393	-1	-80.4	9.1	1302.3	-78.8	8.9	1302.5	-1.6	1.6	0.2	-0.2	2.56	0.04	0.04	2.64	1.62481	0.984732	0.123091	-0.123091
Control	Ｍ	41	173	76.5	25.5605	2.94	3.8	17.8	25.04	27.27	1.08906	26.3	29.9	1.13688	-1	-82.1	26.3	1257.5	-80.5	27.7	1258	-1.6	1.6	-1.4	-0.5	2.56	1.96	0.25	4.77	2.18403	0.73259	-0.641016	-0.228934
Control	Ｍ	20	174.9	63	20.595	29.4	-3.6	17.4	23.36	25.04	1.07192	22.8	24.2	1.0614	1	60.5	155.7	-209.8	60.5	156.8	-210.4	0	0	-1.1	0.6	0	1.21	0.36	1.57	1.253	0	-0.877896	0.478852
Control	Ｍ	59	165	74	27.1809	30.3	2.8	17.8	23.57	25.04	1.06237	22.4	24.1	1.07589	-1	-100.1	0.1	1342.2	-99.2	0.4	1342.7	-0.9	0.9	-0.3	-0.5	0.81	0.09	0.25	1.15	1.07238	0.839254	-0.279751	-0.466252
Control	Ｆ	59	151	53	23.2446	30.3	6.8	15.2	21.66	23.58	1.08864	21	22.7	1.08095	1	97.3	8.2	1261.6	97.4	9.6	1261.1	-0.1	-0.1	-1.4	0.5	0.01	1.96	0.25	2.22	1.48997	-0.0671156	-0.939618	0.335578
Control	Ｆ	59	153	47	20.0777	30.4	1.9	16	23.31	25.47	1.09266	23.6	24.8	1.05085	-1	-102.5	1.3	1354.6	-100.3	2.1	1355.9	-2.2	2.2	-0.8	-1.3	4.84	0.64	1.69	7.17	2.67769	0.821605	-0.298765	-0.485494
Control	Ｍ	48	164	67	24.9108	30.4	15.2	18.2	23.95	24.89	1.03925	23.3	26.3	1.12876	1	84.3	33.7	1277.8	84.8	33.8	1277.8	-0.5	-0.5	-0.1	0	0.25	0.01	0	0.26	0.509902	-0.980581	-0.196116	0
Control	Ｆ	27	167.2	62	22.1778	30.4	6.9	15.8	23.74	24.66	1.03875	23.1	22.9	0.991342	1	74.4	12.4	1352.4	72.4	12.3	1353.4	2	2	0.1	-1	4	0.01	1	5.01	2.2383	0.893534	0.0446767	-0.446767
Control	Ｍ	28	172.5	68.2	22.9196	31.2	0.3	17.3	24.14	25.38	1.05137	23.6	26.3	1.11441	-1	-75.6	6.5	1525.3	-74.8	5.5	1525.2	-0.8	0.8	1	0.1	0.64	1	0.01	1.65	1.28452	0.622799	0.778499	0.0778499
Control	Ｆ	50	156	56	23.0112	31.2	0.2	17	20.56	22.07	1.07344	20.3	22.6	1.1133	1	76.3	2.4	1299.5	74.2	2.6	1300.8	2.1	2.1	-0.2	-1.3	4.41	0.04	1.69	6.14	2.4779	0.847491	-0.0807134	-0.524637
Control	Ｆ	59	166	55	19.9594	31.3	0.3	18.4	21.41	22.79	1.06446	21.8	22.1	1.01376	-1	-86.5	162.2	-258.7	-86	163.3	-259.2	-0.5	0.5	-1.1	0.5	0.25	1.21	0.25	1.71	1.30767	0.38236	-0.841191	0.38236
Control	Ｍ	40	172.3	91.5	30.8213	31.4	3.9	27.5	25.78	27.14	1.05275	25.1	28.9	1.15139	1	96.9	-3.4	1268.6	96.5	-2.4	1268.7	0.4	0.4	-1	-0.1	0.16	1	0.01	1.17	1.08167	0.3698	-0.9245	-0.09245
Control	Ｆ	58	161	71	27.3909	31.6	6.2	18.4	22.89	24.16	1.05548	22.4	22	0.982143	1	92.4	-11.5	1296.2	92.5	-10.2	1295.3	-0.1	-0.1	-1.3	0.9	0.01	1.69	0.81	2.51	1.5843	-0.0631194	-0.820553	0.568075
Control	Ｍ	59	171	67	22.913	32	2.7	15.8	24.44	25.83	1.05687	24.2	25.4	1.04959	1	85.6	22.1	1345.3	84.2	22.3	1345.6	1.4	1.4	-0.2	-0.3	1.96	0.04	0.09	2.09	1.44568	0.9684	-0.138343	-0.207514
Control	Ｍ	50	157	63	25.5588	32.1	9.1	17.7	23.51	25.37	1.07912	22.8	27.3	1.19737	-1	-77.6	2.2	1230.8	-75.8	2.9	1231.9	-1.8	1.8	-0.7	-1.1	3.24	0.49	1.21	4.94	2.22261	0.809858	-0.314945	-0.494913
Control	Ｆ	45	161.2	43.1	16.5862	32.4	-3.7	18	21.03	22.43	1.06657	21.8	21.8	1	-1	-83.6	10.3	1321.7	-83.2	10.7	1321.3	-0.4	0.4	-0.4	0.4	0.16	0.16	0.16	0.48	0.69282	0.57735	-0.57735	0.57735
Control	Ｆ	59	161	58.6	22.6072	32.9	3.8	19.2	22.71	24.81	1.09247	23.3	25.9	1.11159	-1	-105.8	-1.8	1197.6	-104.1	-1.7	1198.6	-1.7	1.7	-0.1	-1	2.89	0.01	1	3.9	1.97484	0.860828	-0.050637	-0.50637
Control	Ｍ	50	157	63	25.5588	32.9	6.3	19.7	24.09	25.07	1.04068	23.5	27.6	1.17447	1	90.1	-0.7	1232.2	87	-0.3	1233.8	3.1	3.1	-0.4	-1.6	9.61	0.16	2.56	12.33	3.51141	0.882836	-0.113914	-0.455657
Control	Ｍ	20	174.9	63	20.595	33.3	-4.6	17.3	23.08	24.52	1.06239	23.6	25.8	1.09322	-1	-97.7	143.6	-216.2	-97.5	144.2	-216.3	-0.2	0.2	-0.6	0.1	0.04	0.36	0.01	0.41	0.640312	0.312348	-0.937043	0.156174
Control	Ｍ	35	178	65.3	20.6098	33.9	-3.4	14.5	24.9	26.62	1.06908	24.4	27.3	1.11885	-1	-82.7	163.7	-251.5	-81.7	164.5	-251.8	-1	1	-0.8	0.3	1	0.64	0.09	1.73	1.31529	0.760286	-0.608229	0.228086
Control	Ｆ	58	156	53	21.7784	34.1	-2.2	16.2	22.22	23.85	1.07336	20.7	22.6	1.09179	1	95.3	6.5	1325.9	93.2	6.5	1327	2.1	2.1	0	-1.1	4.41	0	1.21	5.62	2.37065	0.885832	0	-0.464007
Control	Ｆ	44	159.3	46.2	18.2058	34.6	-4.1	17.3	21.76	23.12	1.0625	21.3	21.9	1.02817	1	90.7	-1.4	1320.1	89.1	-0.5	1320.5	1.6	1.6	-0.9	-0.4	2.56	0.81	0.16	3.53	1.87883	0.851594	-0.479022	-0.212899
Control	Ｆ	58	156	53	21.7784	34.7	-0.2	13.3	21.9	23.01	1.05068	21.6	22.5	1.04167	1	99.4	15.1	1217.8	98.4	15.2	1218	1	1	-0.1	-0.2	1	0.01	0.04	1.05	1.0247	0.9759	-0.09759	-0.19518
Control	Ｆ	49	157	53	21.5019	34.7	-0.4	20.1	21.39	22.75	1.06358	21.2	22	1.03774	-1	-91.7	0.6	1314.2	-89.7	0.9	1314.9	-2	2	-0.3	-0.7	4	0.09	0.49	4.58	2.14009	0.934539	-0.140181	-0.327089
